# Supplementary material for: Design, Syntheses, and Bioevaluations of Some Novel N2-Acryloylbenzohydrazides as Chemostimulants and Cytotoxic Agents
Source: Medicines (Basel). 2021 Jun 3;8(6):27. doi: 10.3390/medicines8060027 (PMC8226474; doi:10.3390/medicines8060027)
Supplement: Supplementary file 1 [file medicines-08-00027-s001.zip]

Archive with 1 entries (1 files):
- medicines-1240118 Supp.M2.pdf
